# Supplementary material for: Whole-Genome Sequencing-Based Characterization of Listeria monocytogenes from Fish and Fish Production Environments in Poland
Source: Int J Mol Sci. 2020 Dec 10;21(24):9419. doi: 10.3390/ijms21249419 (PMC7764581; doi:10.3390/ijms21249419)
Supplement: Supplementary file 1 [file ijms-21-09419-s001.zip]

Archive with 4 entries (4 files):
- Supplementary Tables/Table S1. L. monocytogenes sequence parameters..xlsx
- Supplementary Tables/Table S2. Characteristics of  L. monocytogenes strains selected for comparison with the current isolates..xlsx
- Supplementary Tables/Table S3. Characteristics of L. monocytogenes tested..xlsx
- Supplementary Tables/Table S4. Listeria monocytogenes prophages characteristics..xlsx
