# Supplementary material for: Whole-Genome Sequencing-Based Characterization of Listeria monocytogenes from Fish and Fish Production Environments in Poland
Source: Int J Mol Sci. 2020 Dec 10;21(24):9419. doi: 10.3390/ijms21249419 (PMC7764581; doi:10.3390/ijms21249419)
Supplement: Supplementary file 1 [file ijms-21-09419-s001.zip › Supplementary Tables/Table S1. L. monocytogenes sequence parameters..xlsx]

## Sheet: Arkusz1
Table S1. L. monocytogenes sequence parameters.
No.	BIGSdb id	Contigs	Total length	Min	Max	Mean	StdDev	N50 contig number	N50 contig length (L50)	N90 contig number	N90 contig length (L90)	N95 contig number	N95 contig length (L95)	%GC
1	46894	20	2981124	128	784125	149057	226500	3	477204	7	156018	8	64502	37.9
2	46895	16	3016216	128	1447238	188514	378988	2	580824	4	230863	6	78941	37.8
3	46896	19	3065332	128	1524361	161334	363313	2	530960	6	99081	7	64140	37.8
4	46897	19	3065644	128	1519501	161350	362175	2	530960	6	99081	8	61210	37.8
5	46898	14	2876821	128	1212939	205488	331700	2	517288	6	225339	6	225339	37.9
6	46899	17	2930440	128	662471	172379	215196	3	438992	7	217548	9	72281	37.9
7	46900	24	3013682	128	588150	125571	185415	3	440175	8	99290	10	72281	37.8
8	46901	24	3012861	128	592969	125536	187608	3	440174	8	99086	9	79267	37.8
9	46902	21	3013567	128	588150	143504	193624	3	440175	8	99290	10	72281	37.8
10	46903	25	3103477	128	1551953	124140	327059	1	1551953	6	99081	8	61197	37.8
11	46904	24	3100875	128	1091288	129204	259662	2	532758	7	97606	9	61210	37.8
12	46905	21	3101399	128	1092241	147686	273050	2	532758	7	97606	9	61210	37.8
13	46906	15	2952773	128	1090854	196852	296602	2	446893	6	135883	7	99297	37.9
14	46907	24	3100314	128	608708	129180	209513	3	482610	7	99081	9	64140	37.8
15	46908	25	3098144	128	608897	123926	192474	3	482606	9	99081	11	61210	37.8
16	46909	21	3037107	128	1400718	144625	324609	2	547314	5	156097	7	64352	37.8
17	46910	23	3149886	128	1094269	136952	263321	2	532764	7	99081	9	64140	37.8
18	46911	22	3103392	128	608708	141064	222487	3	530553	7	99081	8	97606	37.8
19	46912	14	2937354	128	1498279	209811	422357	1	1498279	4	268831	5	99141	37.8
20	46913	18	2931887	128	818308	162883	272750	2	686037	5	228900	6	101121	37.9
21	46914	16	2970995	128	823112	185688	287482	2	733913	5	228621	6	101121	37.9
22	46915	13	2937903	128	1495235	225993	414809	1	1495235	5	268956	5	268956	37.8
23	46916	16	2938335	128	1495236	183646	377050	1	1495236	5	268956	6	99141	37.8
24	46917	23	3059853	128	1038378	133038	257433	2	533288	6	99081	8	61195	37.8
25	46918	17	3059169	128	1038378	179952	294461	2	549252	5	194128	7	64344	37.8
26	46919	27	3061615	128	1041164	113394	242077	2	533288	6	99081	8	61182	37.8
27	46920	19	3059619	128	1038635	161033	276790	2	538399	6	99078	8	61195	37.8
28	46921	18	3037896	128	1401446	168772	346126	2	542209	5	156228	6	142007	37.8
