# Supplementary material for: Whole-Genome Sequencing-Based Characterization of Listeria monocytogenes from Fish and Fish Production Environments in Poland
Source: Int J Mol Sci. 2020 Dec 10;21(24):9419. doi: 10.3390/ijms21249419 (PMC7764581; doi:10.3390/ijms21249419)
Supplement: Supplementary file 1 [file ijms-21-09419-s001.zip › Supplementary Tables/Table S2. Characteristics of L. monocytogenes strains selected for comparison with the current isolates..xlsx]

## Sheet: Export
Table S2. Characteristics of L. monocytogenes strains selected for comparison with the current isolates.
BIGSdb id	Isolate	Isolation year	Continent	Country	Region	Source	Source_description	Source_lab	Phylogenetic_lineage	Serotype	Clonal_complex	Sublineage	Accession_number	CgMLST type (cgMLST1748)
12	CLIP 2009/00373	2009	Europe	France	nd	Animal	Unknown	Institut Pasteur, Paris, France	II	IIa	CC121	SL121	ERR1100919	12
51	CLIP 2007/01014	2007	Unknown	Unknown	dpt41	Food	Unknown	Institut Pasteur, Paris, France	II	IIa	CC121	SL121	ERR1100933	50
58	CLIP 2007/01398	2007	Europe	France	dpt38	Human	BACT	Institut Pasteur, Paris, France	II	IIa	CC121	SL121	ERR1100947	56
72	CLIP 2008/01050	2008	Unknown	Unknown	nd	Animal	Unknown	Institut Pasteur, Paris, France	II	IIa	CC121	SL121	ERR1100966	70
92	LM73068	1996	Europe	France		Unknown	MN	Institut Pasteur, Paris, France	II	IIa	CC121	SL121	ERR1100974	89
19175	FDA00006789		Europe	Poland		Food	bacon cut smoked salmon	CFSAN	II		CC121	SL121	SRR3278101	9401
19409	LM28FR	2014	South America	Chile		Unknown		KMAHVH - Klinisk Mikrobiologisk Afdeling, Hvidovre Hospital, Hvidovre, Denmark	II		CC121	SL121	ERR1432986	9451
27905	CLIST 3864	2002	South America	Brazil	RS	Food		Universidade Federal de Viçosa, Minas Gerais, Brazil	II	1/2a	CC121	SL121	ERR3199903	11238
34279	T1-020	2010	South America	Chile	Bio-Bio	Production environment		Universidad Andres Bello	II		CC121	SL121	SRR3394977	13430
34310	T1-038	2010	South America	Chile	Santiago	Food	smoked turkey ham	Universidad Andres Bello	II		CC121	SL121	SRR3395011	13443
34374	5227/12	2012	Europe	Poland		Human		National Medicines Institute, Department of Epidemiology and Clinical Microbiology, Warsaw, Poland	II		CC121	SL121	ERR2522441	13490
40917	Marseille-P9726		Africa	Mali		Human	human milk		II		CC121	SL121	NZ_CAAVEQ010000001.1	15429
40918	Marseille-P9661		Africa	Mali		Human	human milk		II		CC121	SL121	NZ_CAAVEP010000001.1	15430
40919	Marseille-P9669		Africa	Mali		Human	human milk		II		CC121	SL121	NZ_CAAVEO010000001.1	15430
40920	Marseille-P9662		Africa	Mali		Human	human milk		II		CC121	SL121	NZ_CAAVER010000001.1	15431
40921	Marseille-P9663		Africa	Mali		Human	human milk		II		CC121	SL121	NZ_CAAVEU010000001.1	15432
40922	Marseille-P9725		Africa	Mali		Human	human milk		II		CC121	SL121	NZ_CAAVET010000001.1	15433
40923	Marseille-P9664		Africa	Mali		Human	human milk		II		CC121	SL121	NZ_CAAVEV010000001.1	15430
40924	Marseille-P9668		Africa	Mali		Human	human milk		II		CC121	SL121	NZ_CAAVEW010000001.1	15430
41652	gmi_104.GMI16-004-BACT		Europe	Poland		Unknown		Centre for Genomic Epidemiology	II		CC121	SL121	ERR2189825	15904
41653	gmi_104.GMI16-004-DNA		Europe	Poland		Unknown		Centre for Genomic Epidemiology	II		CC121	SL121	ERR2189826	15904
41676	sam_65548B2A-952F-4659-B0CB-8CDBC41EC472	2014	Europe	Poland		Human		European Centre for Disease Prevention and Control	II		CC121	SL121	ERR2522526	15924
41699	FDA00008984	2015	Europe	Poland		Food	cold smoked salmon filet	FDA	II		CC121	SL121	SRR2015677	15947
41700	CFSAN094153	2019	Europe	Poland		Food	Frozen Raw Salmon Fillets	FDA	II		CC121	SL121	SRR9114627	15948
41702	CFSAN094155	2019	Europe	Poland		Food	Frozen Raw Salmon Fillets	FDA	II		CC121	SL121	SRR9283124	15950
41703	CFSAN094156	2019	Europe	Poland		Food	Frozen Raw Salmon Fillets	FDA	II		CC121	SL121	SRR9283156	15950
8	08-5578	2008	North America	Canada		Human	BACT	Public Health Agency of Canada, Winnipeg, Canada	II	IIa; 1/2a	CC8	SL8	NC_013766; NC_013767	CT786
17	08-5923	2008	North America	Canada		Human	BACT	Public Health Agency of Canada, Winnipeg, Canada	II	IIa; 1/2a	CC8	SL8	NC_013768	CT787
37	CLIP 2005/00401	2005	Europe	France	dpt40	Human	BACT	Institut Pasteur, Paris, France	II	IIa	CC8	SL8	ERR1100940	CT773
74	CLIP 2008/01457	2008	Unknown	Unknown	dpt69	Human	BACT	Institut Pasteur, Paris, France	II	IIa	CC8	SL8	ERR1100915	CT750
1170	SRR975366	2008	Europe	Poland		Food	salmon, graved, norwegian	Centers for Disease Control and Prevention, Atlanta, Georgia, USA	II		CC8	SL8	SRR975366	CT777
13204	FDA00005630	2012	South America	Chile		Food	smoked salmon		II		CC8	SL8	SRR2156605	CT2485
14968	FDA00008831	2015	South America	Chile		Food	salmon fresh		II		CC8	SL8	SRR1816828	CT2485
27902	CLIST 732	2009	South America	Brazil	MT	Food		Universidade Federal de Viçosa, Minas Gerais, Brazil	II	1/2a	CC8	SL8	ERR3199900	CT4418
27904	CLIST 3727	2003	South America	Brazil	SP	Food		Universidade Federal de Viçosa, Minas Gerais, Brazil	II	1/2a	CC8	SL8	ERR3199902	CT4419
34282	T1-003	2011	South America	Chile	Los Lagos	Human	cerebrospinal fluid	Universidad Andres Bello	II		CC8	SL8	SRR3394985	CT750
34290	T1-011	2010	South America	Chile	Santiago	Food	ham	Universidad Andres Bello	II		CC8	SL8	SRR3394969	CT4883
34320	FDA00005629	2012	South America	Chile		Food		FDA	II		CC8	SL8	SRR7355741	CT2485
34321	FDA00005634	2010	South America	Chile		Food		FDA	II		CC8	SL8	SRR1979267	CT2485
34329	FDA00006338	2012	South America	Chile		Food		FDA	II		CC8	SL8	SRR6413646	CT750
34330	FDA00006339	2012	South America	Chile		Food		FDA	II		CC8	SL8	SRR6413631	CT750
34344	FDA00008832	2015	South America	Chile		Food		FDA	II		CC8	SL8	SRR1816857	CT2485
34351	SENASICA_Li_U19	2017	South America	Chile		Food		SENASICA	II		CC8	SL8	SRR7786755	CT4882
34352	SENASICA_Li_U20	2017	South America	Chile		Food		SENASICA	II		CC8	SL8	SRR7786775	CT4882
34379	5981/12	2012	Europe	Poland		Human		National Medicines Institute, Department of Epidemiology and Clinical Microbiology, Warsaw, Poland	II		CC8	SL8	ERR2522454	CT750
34402	5014/13	2013	Europe	Poland		Human		National Medicines Institute, Department of Epidemiology and Clinical Microbiology, Warsaw, Poland	II		CC8	SL8	ERR2522508	CT5630
34404	5133/13	2013	Europe	Poland		Human		National Medicines Institute, Department of Epidemiology and Clinical Microbiology, Warsaw, Poland	II		CC8	SL8	ERR2522510	CT750
41669	sam_4DE5ED76-11FA-4254-A644-EE9767109A75	2013	Europe	Poland		Human		European Centre for Disease Prevention and Control	II		CC8	SL8	ERR2522478	CT5595
41672	sam_2456F16E-843E-4D30-BB73-9AF9983C84A3	2013	Europe	Poland		Human		European Centre for Disease Prevention and Control	II		CC8	SL8	ERR2522502	CT5594
41684	sam_8F15C8BD-F4AF-4E85-AE66-F6D084099898	2014	Europe	Poland		Human		European Centre for Disease Prevention and Control	II		CC8	SL8	ERR2522554	CT750
41690	sam_DCAA488D-779E-4543-896A-8BFF9FBEA8EF	2015	Europe	Poland		Human		European Centre for Disease Prevention and Control	II		CC8	SL8	ERR2522576	CT5596
48183	VLTRLM2013	2013	Europe	Estonia	Tartu	Food	vacuum-packaged sliced salted salmon	Institute of Veterinary Medicine and Animal Sciences, Estonian University of Life Sciences, Tartu, Estonia	II		CC8	SL8	SRR11789329; JABGCT000000000	CT4158
NA	SSI-AC382	2017	Europe	Denmark		Human			II		CC8		ERS2039635
NA	SSI-AC383	2017	Europe	Denmark		Human			II		CC8		ERS2039636
NA	SSI-AC384	2017	Europe	Denmark		Human			II		CC8		ERS2039637
NA	SSI-AC385	2017	Europe	Denmark		Human			II		CC8		ERS2039638
NA	MF3949	2011	Europe	Norway		Salmon processing facility			II		CC8		GCA_001586295.1
NA	MF4245	2001	Europe	Norway		Salmon processing facility			II		CC8		GCA_001586305.1
NA	MF5369	2011	Europe	Norway		Poultry processing facility			II		CC8		GCA_001586315.1
NA	MF4077	2011	Europe	Norway		Salmon processing facility			II		CC8		GCA_001586325.1
NA	MF5377	2013	Europe	Norway		Poultry processing facility			II		CC8		GCA_001586375.1
