# Supplementary material for: Whole-Genome Sequencing-Based Characterization of Listeria monocytogenes from Fish and Fish Production Environments in Poland
Source: Int J Mol Sci. 2020 Dec 10;21(24):9419. doi: 10.3390/ijms21249419 (PMC7764581; doi:10.3390/ijms21249419)
Supplement: Supplementary file 1 [file ijms-21-09419-s001.zip › Supplementary Tables/Table S3. Characteristics of L. monocytogenes tested..xlsx]

## Sheet: output
Table S3. Characteristics of L. monocytogenes tested.
No.	BIGSdb id	Place of isolation	Source type	Source description	Date of isolation	Deduced_serogroup (PCR-serogroup)	ST (MLST)	Clonal_Complex	Sublineage	Cgmlst_type	Virulence genes
											prfA	plcA	mpl	actA	plcB	LIPI3_llsA	LIPI3_llsB	LIPI3_llsD	LIPI3_llsG	LIPI3_llsH	LIPI3_llsP	LIPI3_llsX	LIPI3_llsY	inlA	inlB	inlC	inlE	inlF	inlG	inlH	inlJ	inlK	agrA	agrC	ami	aut	bsh	cheA	cheY	dltA	fbpA	fur	gtcA	hpt	lap	lapB	lgt	lisK	lisR
1	46894	A*	Production environment	fish manufacture	2019-03-21	IIa (9)	155	CC155	SL155	CT842	1	1	1	1	1	0	0	0	0	0	0	0	0	1	1	1	1	1	1	1	1	1	1	1	1	1	1	1	1	1	1	1	1	1	1	1	1	1	1
2	46895	B	Production environment	floor drain - fish manufacture	2019-03-25	IIa (1)	504	CC475	SL475	CT2943	1	1	1	1	1	0	0	0	0	0	0	0	0	1	1	1	1	0	0	1	1	1	1	1	1	1	1	1	1	1	1	1	1	1	1	1	1	1	1
3	46896	B	Production environment	floor drain - fish manufacture	24.03.2019.	IIa (5)	121	CC121	SL121	CT1249	1	1	1	1	1	0	0	0	0	0	0	0	0	1 (PMSC)	1	1	1	0	0	1	1	1	1	1	1	1	1	1	1	1	1	1	1	1	1	1	1	1	1
4	46897	B	Production environment	trolley wheels - fish manufacture	24.03.2019.	IIa (5)	121	CC121	SL121	CT1249	1	1	1	1	1	0	0	0	0	0	0	0	0	1 (PMSC)	1	1	1	0	0	1	1	1	1	1	1	1	1	1	1	1	1	1	1	1	1	1	1	1	1
5	46898	B	Food	salmon. raw material, cooled, Norwegian - fish manufacture	24.03.2019.	IVb (2)	1	CC1	SL1	CT7225**	1	1	1	1	1	1	1	1	1	1	1	1	1	1	1	1	1	1	0	1	1	1	1	1	0	0	1	1	1	1	1	1	1	1	1	1	1	1	1
6	46899	C	Food	atlantic smoked salmon - fish manufacture	2019-05-13	IIa (4)	8	CC8	SL8	CT7220	1	1	1	1	1	0	0	0	0	0	0	0	0	1	1	1	1	1	1	1	1	1	1	1	1	1	1	1	1	1	1	1	1	1	1	1	1	1	1
7	46900	D	Food	atlantic smoked salmon - fish manufacture	2019-05-14	IIa (4)	8	CC8	SL8	CT777	1	1	1	1	1	0	0	0	0	0	0	0	0	1	1	1	1	1	1	1	1	1	1	1	1	1	1	1	1	1	1	1	1	1	1	1	1	1	1
8	46901	D	Food	atlantic smoked salmon - fish manufacture	2019-05-14	IIa (4)	8	CC8	SL8	CT777	1	1	1	1	1	0	0	0	0	0	0	0	0	1	1	1	1	1	1	1	1	1	1	1	1	1	1	1	1	1	1	1	1	1	1	1	1	1	1
9	46902	D	Food	atlantic smoked salmon - fish manufacture	2019-05-14	IIa (4)	8	CC8	SL8	CT777	1	1	1	1	1	0	0	0	0	0	0	0	0	1	1	1	1	1	1	1	1	1	1	1	1	1	1	1	1	1	1	1	1	1	1	1	1	1	1
10	46903	E	Production environment	knife - fish manufacture	2019-05-21	IIa (5)	121	CC121	SL121	CT893	1	1	1	1	1	0	0	0	0	0	0	0	0	1 (PMSC)	1	1	1	0	0	1	1	1	1	1	1	1	1	1	1	1	1	1	1	1	1	1	1	1	1
11	46904	F1	Food	Fresh gutted iced salmon - fish manufacture	2019-05-23	IIa (5)	121	CC121	SL121	CT7221	1	1	1	1	1	0	0	0	0	0	0	0	0	1 (PMSC)	1	1	1	0	0	1	1	1	1	1	1	1	1	1	1	1	1	1	1	1	1	1	1	1	1
12	46905	F1	Food	Fresh gutted iced salmon - fish manufacture	2019-05-23	IIa (5)	121	CC121	SL121	CT7221	1	1	1	1	1	0	0	0	0	0	0	0	0	1 (PMSC)	1	1	1	0	0	1	1	1	1	1	1	1	1	1	1	1	1	1	1	1	1	1	1	1	1
13	46906	F1	Food	Fresh gutted iced salmon - fish manufacture	2019-05-23	IIa (3)	7	CC7	SL7	CT7226	1	1	1	1	1	0	0	0	0	0	0	0	0	1	1	1	1	1	1	1	1	1	1	1	1	1	1	1	1	1	1	1	1	1	1	1	1	1	1
14	46907	F1	Food	Fresh gutted iced salmon - fish manufacture	2019-05-23	IIa (5)	121	CC121	SL121	CT7221	1	1	1	1	1	0	0	0	0	0	0	0	0	1 (PMSC)	1	1	1	0	0	1	1	1	1	1	1	1	1	1	1	1	1	1	1	1	1	1	1	1	1
15	46908	F2	Production environment	floor drain - fish manufacture	24.05.2019.	IIa (5)	121	CC121	SL121	CT7223	1	1	1	1	1	0	0	0	0	0	0	0	0	1 (PMSC)	1	1	1	0	0	1	1	1	1	1	1	1	1	1	1	1	1	1	1	1	1	1	1	1	1
16	46909	F2	Production environment	trolley wheels - fish manufacture	24.05.2019.	IIa (15)	31	CC31	SL31	CT7227	1	1	1	1	1	0	0	0	0	0	0	0	0	1 (PMSC)	1	1	1	1	0	1	1	1	1	1	1	1	1	1	1	1	1	1	1	1	1	0	1	1	1
17	46910	F2	Production environment	scale - fish manufacture	24.05.2019.	IIa (5)	121	CC121	SL121	CT7222	1	1	1	1	1	0	0	0	0	0	0	0	0	1 (PMSC)	1	1	1	0	0	1	1	1	1	1	1	1	1	1	1	1	1	1	1	1	1	1	1	1	1
18	46911	F3	Food	Fresh gutted iced salmon - fish manufacture	24.05.2019.	IIa (5)	121	CC121	SL121	CT7221	1	1	1	1	1	0	0	0	0	0	0	0	0	1 (PMSC)	1	1	1	0	0	1	1	1	1	1	1	1	1	1	1	1	1	1	1	1	1	1	1	1	1
19	46912	F4	Food	Slices from salmon, intended for heating treatment before consumption	24.05.2019.	IIa (1)	173	CC19	SL378	CT3909	1	1	1	1	1	0	0	0	0	0	0	0	0	1	1	1	1	1	1	1	1	1	1	1	1	1	1	1	1	1	1	1	1	1	1	1	1	1	1
20	46913	F4	Food	slices from salmon, intended for heating treatment before consumption - fish manufacture	24.05.2019.	IIa (9)	155	CC155	SL155	CT1170	1	1	1	1	1	0	0	0	0	0	0	0	0	1	1	1	1	1	1	1	1	1	1	1	1	1	1	1	1	1	1	1	1	1	1	1	1	1	1
21	46914	F4	Food	slices from salmon, intended for heating treatment before consumption - fish manufacture	24.05.2019.	IIa (9)	155	CC155	SL155	CT1170	1	1	1	1	1	0	0	0	0	0	0	0	0	1	1	1	1	1	1	1	1	1	1	1	1	1	1	1	1	1	1	1	1	1	1	1	1	1	1
22	46915	F4	Food	slices from salmon, intended for heating treatment before consumption - fish manufacture	24.05.2019.	IIa (1)	173	CC19	SL378	CT3909	1	1	1	1	1	0	0	0	0	0	0	0	0	1	1	1	1	1	1	1	1	1	1	1	1	1	1	1	1	1	1	1	1	1	1	1	1	1	1
23	46916	F4	Food	slices from salmon, intended for heating treatment before consumption - fish manufacture	24.05.2019.	IIa (1)	173	CC19	SL378	CT3909	1	1	1	1	1	0	0	0	0	0	0	0	0	1	1	1	1	1	1	1	1	1	1	1	1	1	1	1	1	1	1	1	1	1	1	1	1	1	1
24	46917	G	Food	Sliced ​​marinated salmon - fish manufacture	2019-05-30	IIa (5)	121	CC121	SL121	CT7224	1	1	1	1	1	0	0	0	0	0	0	0	0	1 (PMSC)	1	1	1	0	0	1	1	1	1	1	1	1	1	1	1	1	1	1	1	1	1	1	1	1	1
25	46918	G	Food	Sliced ​​marinated salmon - fish manufacture	2019-05-30	IIa (5)	121	CC121	SL121	CT7224	1	1	1	1	1	0	0	0	0	0	0	0	0	1 (PMSC)	1	1	1	0	0	1	1	1	1	1	1	1	1	1	1	1	1	1	1	1	1	1	1	1	1
26	46919	G	Food	Sliced ​​marinated salmon - fish manufacture	2019-05-30	IIa (5)	121	CC121	SL121	CT7224	1	1	1	1	1	0	0	0	0	0	0	0	0	1 (PMSC)	1	1	1	0	0	1	1	1	1	1	1	1	1	1	1	1	1	1	1	1	1	1	1	1	1
27	46920	G	Food	Sliced ​​marinated salmon - fish manufacture	2019-05-30	IIa (5)	121	CC121	SL121	CT7224	1	1	1	1	1	0	0	0	0	0	0	0	0	1 (PMSC)	1	1	1	0	0	1	1	1	1	1	1	1	1	1	1	1	1	1	1	1	1	1	1	1	1
28	46921	H	Food	atlantic smoked salmon - fish manufacture	2019-05-30	IIa (15)	31	CC31	SL31	CT7227	1	1	1	1	1	0	0	0	0	0	0	0	0	1 (PMSC)	1	1	1	1	0	1	1	1	1	1	1	1	1	1	1	1	1	1	1	1	1	0	1	1	1
*	letter means manufacture, digit - lot of product if it was more than one from the same manufacture
**	in green new cgMLST is marked
[truncated: 80 more columns]
