# Supplementary material for: Whole-Genome Sequencing-Based Characterization of Listeria monocytogenes from Fish and Fish Production Environments in Poland
Source: Int J Mol Sci. 2020 Dec 10;21(24):9419. doi: 10.3390/ijms21249419 (PMC7764581; doi:10.3390/ijms21249419)
Supplement: Supplementary file 1 [file ijms-21-09419-s001.zip › Supplementary Tables/Table S4. Listeria monocytogenes prophages characteristics..xlsx]

## Sheet: Arkusz1
Table S4. Listeria monocytogenes prophages characteristics.
No.	BIGSdb id	Length (bp)	Total number of prophages regions	Number of prohages regions according to the status			Names of phages with intact status	Characteristic of phages with intact status
				Intact	Questionable	Incomplete		Size (Kb)	Number of proteins	Positition
1	46894	2981124	6	1	4	1	PHAGE_Lister_vB_LmoS_188_NC_028871(21)	21.5	26	1133 - 22721
2	46895	3016216	4	2	1	1	PHAGE_Lister_B054_NC_009813(65)	47.8	74	37041 - 84917
							PHAGE_Lister_LP_101_NC_024387(40)	45	64	520039 - 565107
3	46896	3065332	5	1	1	3	PHAGE_Lister_LP_101_NC_024387(42)	41.3	63	1003432 - 1044772
4	46897	3065644	5	1	1	3	PHAGE_Lister_LP_101_NC_024387(42)	41.3	63	998572 - 1039912
5	46898	2876821	2	0	1	1
6	46899	2930440	3	1	2	0	PHAGE_Lister_LP_101_NC_024387(44)	57.2	64	504522 - 561744
7	46900	3013682	3	1	2	0	PHAGE_Lister_LP_101_NC_024387(43)	47.3	57	392190 - 439500
8	46901	3012861	3	1	2	0	PHAGE_Lister_LP_101_NC_024387(43)	47.3	57	392189 - 439499
9	46902	3013567	3	1	2	0	PHAGE_Lister_LP_101_NC_024387(43)	47.3	57	392190 - 439500
10	46903	3103477	7	2	0	5	PHAGE_Strept_315.2_NC_004585(7)	35.1	48	428569 - 463737
							PHAGE_Lister_LP_101_NC_024387(42)	41.3	63	1031030 - 1072365
11	46904	3100875	7	2	0	5	PHAGE_Lister_LP_101_NC_024387(42)	41.3	63	571190 - 612525
							PHAGE_Lister_A006_NC_009815(13)	46	48	419908 - 465924
12	46905	3101399	7	2	0	5	PHAGE_Lister_LP_101_NC_024387(42)	41.3	63	571190 - 612525
							PHAGE_Lister_A006_NC_009815(13)	46	48	415048 - 461064
13	46906	2952773	5	3	1	1	PHAGE_Lister_LP_101_NC_024387(40)	42.3	68	567756 - 610131
							PHAGE_Lister_A006_NC_009815(7)	32.9	43	413172 - 446081
							PHAGE_Lister_A118_NC_003216(31)	37.3	45	30957 - 68345
14	46907	3100314	6	2	0	4	PHAGE_Lister_LP_101_NC_024387(37)	48.5	53	559120-607688
							PHAGE_Lister_A006_NC_009815(11)	42.2	42	415048 - 457334
15	46908	3098144	7	2	0	5	PHAGE_Lister_LP_101_NC_024387(37)	48.5	53	559119 - 607687
							PHAGE_Lister_A006_NC_009815(11)	42.2	42	287592 - 329878
16	46909	3037107	4	0	1	3
17	46910	3149886	8	2	1	5	PHAGE_Lister_A006_NC_009815(10)	31.8	41	860 - 32709
							PHAGE_Lister_B054_NC_009813(56)	57.1	76	25735 - 82908
18	46911	3103392	6	3	0	3	PHAGE_Lister_LP_101_NC_024387(37)	48.5	53	559120 - 607688
							PHAGE_Lister_vB_LmoS_188_NC_028871(30)	51.8	58	35341 - 87182
							PHAGE_Lister_A006_NC_009815(13)	46	48	415048 - 461058
19	46912	2937354	2	1	1	0	PHAGE_Lister_LP_101_NC_024387(50)	45.4	64	473394 - 518829
20	46913	2931887	3	1	2	0	PHAGE_Lister_A118_NC_003216(13)	41.9	53	418660 - 460568
21	46914	2970995	4	2	2	0	PHAGE_Lister_A118_NC_003216(13)	41.6	53	354660 - 396279
							PHAGE_Lister_B054_NC_009813(65)	48.2	79	455711 - 503967
22	46915	2937903	2	1	1	0	PHAGE_Lister_LP_101_NC_024387(50)	45.4	64	473393 -518828
23	46916	2938335	2	1	1	0	PHAGE_Lister_LP_101_NC_024387(50)	45.4	64	473394 - 518829
24	46917	3059853	5	2	0	2	PHAGE_Lister_LP_101_NC_024387(39)	39.3	58	106 - 39431
							PHAGE_Lister_vB_LmoS_188_NC_028871(23)	22.8	29	256 - 23138
25	46918	3059169	4	1	1	2	PHAGE_Lister_LP_101_NC_024387(39)	39.3	58	106 - 39431
26	46919	3061615	5	2	0	3	PHAGE_Lister_LP_101_NC_024387(39)	39.3	58	106 - 39431
							PHAGE_Lister_vB_LmoS_188_NC_028871(23)	22.8	29	256 - 23138
27	46920	3059619	5	2	0	3	PHAGE_Lister_LP_101_NC_024387(39)	39.3	58	106 - 39431
							PHAGE_Lister_vB_LmoS_188_NC_028871(34)	36.2	55	24-36251
28	46921	3037896	4	0	1	3
